# Supplementary material for: Pseudogenes as Potential Diagnostic, Prognostic and Therapeutic Biomarkers in Colorectal Cancer: A Systematic Review
Source: Cancer Rep (Hoboken). 2025 Jun 24;8(6):e70263. doi: 10.1002/cnr2.70263 (PMC12187983; doi:10.1002/cnr2.70263)
Supplement: Supplementary file 2 — Table S2. Summary of pseudogenes identified as potential diagnostic, prognostic, or therapeutic biomarkers in colorectal cancer across the included studies. [file CNR2-8-e70263-s001.xlsx]

## Sheet: Sheet1
Table S2. Characteristics of included studies.
Title	Year	Primary author	PMID	Cancer classification	Stage	Country	Ethnicity	Case (n)	Control (n)	Pseudogene name	Chromosome location	Type	Subtype	Assay	Clinical outcome	cell line
Pseudogenes and the associated ceRNA network as potential prognostic biomarkers for colorectal cancer.	2022	Zhuoqi Li	36272991	CRC	NA	China	NA	469	41	NCF1C, RP9P, DDX12P, PLEKHA8P1 (survival related),YWHAZP4 (unrelated)	NCF1C: 7q11.23 RP9P: 7p14.3 DDX12P: 12p13.31 PLEKHA8P1: 12q12 YWHAZP4: 6q22.33	RNA	Some are ceRNA	RNA-seq data analysis	Prognostic	None (bioinformatics only
The Expression and Clinical Significance of PCNAP1 in Hepatocellular Carcinoma Patients.	2022	Yanhong Chen	35224110	CRC	NA	China	NA	100	NA	Proliferating cell nuclear antigen pseudogene 1 (PCNAP1)	4q23	RNA	lncRNA	qRT-PCR Analysis	Diagnostic (AUC = 0.54)	NA (patient samples only)
Prognostic Significance of CDCP1 Expression in Colorectal Cancer and Effect of Its Inhibition on Invasion and Migration.	2015	Chiang-Ting Chou	25820997	CRC	I-IV	Taiwan	NA	101	NA	ROCK1	18q11.1	RNA	mRNA		Therapeutic Target	NA (patient samples only)
The Pseudogene DUXAP8 Promotes Colorectal Cancer Cell Proliferation, Invasion, and Migration by Inducing Epithelial-Mesenchymal Transition Through Interacting with EZH2 and H3K27me3.	2020	Wenjing He	33149618	CRC	I-IV	China	NA	30	30	DUXAP8	22q11.1	RNA	lncRNA	qRT-PCR Analysis	Prognostic	HCT116, SW480
STAT3-induced upregulation of lncRNA DUXAP8 functions as ceRNA for miR-577 to promote the migration and invasion in colorectal cancer through the regulation of RAB14.	2019	C. DU	31364111	CRC	I-IV	China	NA	127	127	DUXAP8	22q11.1	RNA	lncRNA	qRT-PCR Analysis	Prognostic	HT-29, LoVo
The pseudogene derived from long non-coding RNA DUXAP10 promotes colorectal cancer cell growth through epigenetically silencing of p21 and PTEN.	2017	Yifan Lian	28779166	CRC	I-IV	China	NA	58	0	DUXAP10	14q11.2	RNA	lncRNA	qRT-PCR Analysis	Prognostic	HCT116
LncRNA H19 regulates PI3K-Akt signal pathway by functioning as a ceRNA and predicts poor prognosis in colorectal cancer: integrative analysis of dysregulated ncRNA-associated ceRNA network.	2019	Min-Er Zhong	31164794	CRC	NA	China	NA	622	51	RPLP0P2	11q12.2	RNA	ceRNA	RNA expression data analysis	Prognostic (negatively correlated with OS)	None (bioinformatics only)
RNA sequencing reveals PNN and KCNQ1OT1 as predictive biomarkers of clinical outcome in stage III colorectal cancer patients treated with adjuvant chemotherapy.	2019	Enrico Mini	30973654	CRC	III	Italy	NA	12 (favorable)	12 (unfavorable)	17 upregulated pseudogenes (PPBPP2,RAB9BP1,PER4,ANKRD20A9P,LOC729176,AKR1CL1,CXADRP2,CTAGE11P,IFNA22P,LOC407835,LOC100128023,HMGB3P1,LOC649395,ST13P4,TOP1P1,UQCRBP1,LOC100335030)	(PPBPP2: 4q13.3, RAB9BP1: 5q21.2 q21.3,PER4: 7p21.3, ANKRD20A9P: 13q11, LOC729176: ???,AKR1CL1: 10p15.1, CXADRP2: 15q11.2, CTAGE11P: 13q22.2, IFNA22P: 9p21.3, LOC407835: ???, LOC100128023: ???, HMGB3P1: 20q11.22, LOC649395: ???, ST13P4: 13q14.2, TOP1P1: 1q24.3, UQCRBP1: Xp11.21, LOC100335030: ???)	RNA	Different subtypes	qRT-PCR Analysis	Prognostic	NA (patient samples only)
Frequent alteration of MLL3 frameshift mutations in microsatellite deficient colorectal cancer.	2011	Yoshiyuki Watanabe	21853109	CRC Colon Cancer	_	USA	NA	72 CRC + 54 CRC + 21 colon cancer	8 adjacent normal	psiTPTE22	22q11.1	DNA	methylation	bisulfite pyrosequencing	Therapeutic Target	NA (patient samples only)
Single nucleotide polymorphisms in the MYLKP1 pseudogene are associated with increased colon cancer risk in African Americans.	2018	Heather Lynn	30161129	CRC	_	USA	African Americans (AAs), European Americans (whites)	853(302 AAs and 196 whites)	498 (400 AAs and 453 whites)	MYLKP1 promoter SNPs	3p12.3	DNA	SNP	Genotyping	Diasgnostic Therapeutic Target	NA (genotyping study)
Identification of Potential Oncogenic Long Non-Coding RNA Set as a Biomarker Associated with Colon Cancer Prognosis.	2020	Meihua Chen	32479011	Colon Cancer	I-IV	China	NA	NA	NA	DUXAP8	22q11.1	RNA	LncRNA	LncRNA Expression data Analysis	Prognostic (high expression of DUXAP8 predicted significant poor prognosis)	None (bioinformatics only)
Gene Expression Profiling of Tricarboxylic Acid Cycle and One Carbon Metabolism Related Genes for Prognostic Risk Signature of Colon Carcinoma	2021	Zheying Zhang	34589110	CRC	I-IV	China	NA	379	38	SUCLG2P2	chromosome 12	RNA	ceRNA	Data mining and bioinformatics analysis	Therapeutic Target	None (bioinformatics only)
Overexpression of lncRNA AOC4P indicates a poor prognosis for colorectal cancer and regulates cell metastasis by epithelial mesenchymal transition	2017	Jian Kang	NA	CRC	NA	China	NA	68	68	AOC4P	17q21.31	RNA	LncRNA	1. Cell proliferation assay using the Cell Counting Kit-8 (CCK-8) [T5]. 2. Cell migration and invasion assays using transwell assay inserts [T5]. 3. Western blotting to analyze protein expression levels [T5]. 4. Quantitative real-time PCR to measure AOC4P expression levels [T6].	Prognostic	HCT116, SW480
Dysregulation of PER3 clock gene and its only pseudogene in colorectal cancer and type 2 diabetes	2022	Parisa Najari-Hanjani	NA	CRC	I-IV	Iran	NA	50	NA	PER3P1	7p21.3	RNA	mRNA	qRT-PCR Analysis	Prognostic	NA (patient samples only
The POU5F1P1 pseudogene encodes a putative protein similar to POU5F1 isoform 1	2008	Ioannis Panagopoulos	18949397	CRC	NA	Sweden	NA	NA	NA	POU5F1P1	8q24.21	RNA	mRNA	luciferase assay	Diagnostic	NA (expression study)
Downregulated pseudogene CTNNAP1 promote tumor growth in human cancer by downregulating its cognate gene CTNNA1 expression	2016	Xiangjian Chen	27487124	CRC	I-IV	China	NA	56	56	CTNNAP1	5q22	RNA	CeRNA	qRT-PCR Analysis	Therapeutic Target	HCT116, SW480
A functional pseudogene, NMRAL2P, is regulated by Nrf2 and serves as a coactivator of NQO1 in sulforaphane-treated colon cancer cells	2017	Gavin S Johnson	27860235	CRC	NA	USA	NA	NA	NA	NMRAL2P	3q27.2	RNA	lncRNA	RNA-seq, quantitative PCR (qPCR), chromatin immunoprecipitation (ChIP), CRISPR-Cas9 genome editing, MTT assays, soft agar colony formation assays, transwell assays, and immunoblotting	Therapeutic Target	HCT116
Downregulation of long non-coding RNA MT1DP correlates with poor prognosis in colorectal cancer	2019	J-H Zhang	28537675	CRC	I-IV	China	NA	78	78	MT1DP	16q13	RNA	lncRNA	qRT-PCR	Prognostic (downregulation of the long non-coding RNA MT1DP and its correlation with poor prognosis)	NA (patient samples only)
LncRNA SUMO1P3 drives colon cancer growth, metastasis and angiogenesis	2017	La-Mei Zhang	29312498	CRC	I-IV	China	NA	120	NA	SUMO1P3	1q23.2	RNA	lncRNA	qRT-PCR	Prognostic	SW480, SW620
